# Supplementary material for: Genome-Wide Identification of GDSL-Type Esterase/Lipase Gene Family in Dasypyrum villosum L. Reveals That DvGELP53 Is Related to BSMV Infection
Source: Int J Mol Sci. 2021 Nov 15;22(22):12317. doi: 10.3390/ijms222212317 (PMC8624868; doi:10.3390/ijms222212317)
Supplement: Supplementary file 1 [file ijms-22-12317-s001.zip]

Archive with 4 entries (3 files):
- ijms-1457156-supplementary/
- ijms-1457156-supplementary/ijms-1457156-supplementary.pdf
- ijms-1457156-supplementary/Table S1.xls
- ijms-1457156-supplementary/Table S2.xls
