# Supplementary material for: Genome-Wide Identification of GDSL-Type Esterase/Lipase Gene Family in Dasypyrum villosum L. Reveals That DvGELP53 Is Related to BSMV Infection
Source: Int J Mol Sci. 2021 Nov 15;22(22):12317. doi: 10.3390/ijms222212317 (PMC8624868; doi:10.3390/ijms222212317)
Supplement: Supplementary file 1 [file ijms-22-12317-s001.zip › ijms-1457156-supplementary/Table S1.xls]

## Sheet: Sheet1
	Transcript ID	Name	Chr.	Genomic Location	Length of gene	No.of Exon	No.of Intron	GDSL domain (start to end)
1	Dv01G077700.1	DvGELP1	chr1V	34020146-34024356	4210	6	5	144-445
2	Dv01G104100.1	DvGELP2	chr1V	52498047-52499323	1276	2	1	33-351
3	Dv01G116400.1	DvGELP3	chr1V	64033541-64035611	2070	5	4	31-352
4	Dv01G117000.1	DvGELP4	chr1V	64280191-64282351	2160	5	4	77-398
5	Dv01G137600.1	DvGELP5	chr1V	88299830-88304023	4193	5	4	103-407
6	Dv01G137700.1	DvGELP6	chr1V	88305430-88311845	6415	6	5	107-414
7	Dv01G160200.1	DvGELP7	chr1V	125208806-125211443	2637	4	3	33-349
8	Dv01G180700.1	DvGELP8	chr1V	206265358-206266671	1313	3	2	53-362
9	Dv01G188400.1	DvGELP9	chr1V	217191558-217193043	1485	5	4	41-340
10	Dv01G190400.1	DvGELP10	chr1V	220927803-220936512	8709	5	4	29-340
11	Dv01G215400.1	DvGELP11	chr1V	268087207-268093759	6552	10	9	416-760
12	Dv01G296900.1	DvGELP12	chr1V	358372420-358373811	1391	3	2	40-384
13	Dv01G297300.1	DvGELP13	chr1V	358489855-358494181	4326	5	4	32-351
14	Dv01G306500.1	DvGELP14	chr1V	367845770-367855597	9827	6	5	144-380
15	Dv01G306900.1	DvGELP15	chr1V	367950587-367954553	3966	5	4	48-368
16	Dv01G308800.1	DvGELP16	chr1V	369445438-369448577	3139	3	2	65-374
17	Dv01G344200.1	DvGELP17	chr1V	393726393-393727626	1233	2	1	59-371
18	Dv01G369400.1	DvGELP18	chr1V	405807910-405810669	2759	4	3	29-350
19	Dv01G370300.1	DvGELP19	chr1V	406359122-406360249	1127	1	0	53-365
20	Dv01G392800.1	DvGELP20	chr1V	414505951-414507561	1610	3	2	73-387
21	Dv01G436600.1	DvGELP21	chr1V	431790547-431798016	7469	8	7	493-817
22	Dv01G471000.1	DvGELP22	chr1V	442926173-442927626	1453	4	3	86-279
23	Dv01G476900.1	DvGELP23	chr1V	444713977-444715409	1432	4	3	86-279
24	Dv01G488600.1	DvGELP24	chr1V	448584517-448586139	1622	5	4	96-387
25	Dv02G005200.1	DvGELP25	chr2V	2492420-2493812	1392	3	2	19-248
26	Dv02G020800.1	DvGELP26	chr2V	5933702-5947560	13858	5	4	56-366
27	Dv02G128000.1	DvGELP27	chr2V	48658682-48660136	1454	2	1	41-363
28	Dv02G147200.1	DvGELP28	chr2V	60794123-60795940	1817	4	3	211-398
29	Dv02G158000.1	DvGELP29	chr2V	68454703-68456254	1551	2	1	45-371
30	Dv02G158100.1	DvGELP30	chr2V	68473233-68474557	1324	3	2	41-362
31	Dv02G158200.1	DvGELP31	chr2V	68574533-68575902	1369	3	2	44-365
32	Dv02G158300.1	DvGELP32	chr2V	68586578-68588400	1822	4	3	42-374
33	Dv02G206200.1	DvGELP33	chr2V	112126433-112131159	4726	5	4	42-375
34	Dv02G313100.1	DvGELP34	chr2V	406662808-406666518	3710	3	2	55-337
35	Dv02G393600.1	DvGELP35	chr2V	510374098-510380101	6003	5	4	33-263
36	Dv02G428200.1	DvGELP36	chr2V	538499316-538509889	10573	8	7	37-374
37	Dv02G435900.1	DvGELP37	chr2V	547441064-547443297	2233	6	5	17-335
38	Dv02G467700.1	DvGELP38	chr2V	566007591-566011013	3422	5	4	34-349
39	Dv02G512800.1	DvGELP39	chr2V	587851563-587854519	2956	3	2	50-364
40	Dv02G516200.1	DvGELP40	chr2V	588609148-588612542	3394	5	4	32-358
41	Dv02G580300.1	DvGELP41	chr2V	615874039-615875685	1646	5	4	34-342
42	Dv02G586300.1	DvGELP42	chr2V	617444873-617446045	1172	4	3	75-270
43	Dv03G014600.1	DvGELP43	chr3V	9681592-9684133	2541	5	4	31-226
44	Dv03G020400.1	DvGELP44	chr3V	11030815-11032773	1958	2	1	33-343
45	Dv03G024200.1	DvGELP45	chr3V	12118470-12119912	1442	3	2	34-363
46	Dv03G024400.1	DvGELP46	chr3V	12152228-12154122	1894	3	2	40-366
47	Dv03G055700.1	DvGELP47	chr3V	23397247-23401093	3846	5	4	34-358
48	Dv03G063500.1	DvGELP48	chr3V	27129633-27131252	1619	3	2	74-390
49	Dv03G063700.1	DvGELP49	chr3V	27142167-27146274	4107	3	2	41-358
50	Dv03G093600.1	DvGELP50	chr3V	40124982-40126232	1250	1	0	44-396
51	Dv03G157800.1	DvGELP51	chr3V	100280333-100283608	3275	5	4	5-204
52	Dv03G158300.1	DvGELP52	chr3V	101140621-101144362	3741	6	5	28-287
53	Dv03G158500.1	DvGELP53	chr3V	101225790-101240639	14849	11	10	39-365
54	Dv03G158600.1	DvGELP54	chr3V	101345094-101346595	1501	5	4	29-288
55	Dv03G158700.1	DvGELP55	chr3V	101483956-101486935	2979	5	4	36-358
56	Dv03G158800.1	DvGELP56	chr3V	101490460-101492236	1776	5	4	61-358
57	Dv03G164900.1	DvGELP57	chr3V	108436021-108437261	1240	4	3	23-275
58	Dv03G165000.1	DvGELP58	chr3V	108478608-108480805	2197	5	4	45-365
59	Dv03G255700.1	DvGELP59	chr3V	420373070-420377463	4393	5	4	39-357
60	Dv03G271600.1	DvGELP60	chr3V	458438873-458451961	13088	11	10	103-419
61	Dv03G271800.1	DvGELP61	chr3V	458680308-458681981	1673	5	4	37-354
62	Dv03G272000.1	DvGELP62	chr3V	458916856-458928961	12105	4	3	36-350
63	Dv03G292600.1	DvGELP63	chr3V	489327185-489328624	1439	4	3	41-347
64	Dv03G297200.1	DvGELP64	chr3V	493227182-493230381	3199	5	4	39-369
65	Dv03G311100.1	DvGELP65	chr3V	508905821-508909086	3265	5	4	30-319
66	Dv03G322300.1	DvGELP66	chr3V	519691679-519694094	2415	3	2	31-341
67	Dv03G386400.1	DvGELP67	chr3V	572473391-572475493	2102	3	2	81-387
68	Dv03G390500.1	DvGELP68	chr3V	575141164-575143049	1885	3	2	42-355
69	Dv03G538000.1	DvGELP69	chr3V	656654971-656658008	3037	7	6	156-415
70	Dv03G623200.1	DvGELP70	chr3V	687565892-687575328	9436	8	7	385-701
71	Dv03G624300.1	DvGELP71	chr3V	688016953-688018431	1478	4	3	87-280
72	Dv04G006100.1	DvGELP72	chr4V	1506734-1510903	4169	4	3	64-365
73	Dv04G021600.1	DvGELP73	chr4V	7324802-7329350	4548	5	4	32-348
74	Dv04G138100.1	DvGELP74	chr4V	105989728-105993455	3727	4	3	8-201
75	Dv04G208700.1	DvGELP75	chr4V	377883828-377891782	7954	7	6	37-269
76	Dv04G382200.1	DvGELP76	chr4V	517739112-517744919	5807	3	2	38-380
77	Dv04G404200.1	DvGELP77	chr4V	525522979-525527780	4801	2	1	62-376
78	Dv04G404300.1	DvGELP78	chr4V	525533644-525541853	8209	3	2	51-362
79	Dv04G427000.1	DvGELP79	chr4V	535033931-535037243	3312	6	5	35-360
80	Dv04G435700.1	DvGELP80	chr4V	537837942-537840634	2692	3	2	35-356
81	Dv04G437000.1	DvGELP81	chr4V	538113667-538119102	5435	2	1	117-443
82	Dv04G437100.1	DvGELP82	chr4V	538119426-538121261	1835	4	3	28-349
83	Dv04G437500.1	DvGELP83	chr4V	538161345-538162061	716	1	0	5-202
84	Dv04G437700.1	DvGELP84	chr4V	538197395-538200903	3508	5	4	62-389
85	Dv04G440600.1	DvGELP85	chr4V	539557314-539561184	3870	5	4	46-373
86	Dv04G449200.1	DvGELP86	chr4V	542309227-542312609	3382	5	4	140-457
87	Dv04G449800.1	DvGELP87	chr4V	542465317-542466829	1512	5	4	31-331
88	Dv04G450100.1	DvGELP88	chr4V	542549780-542551292	1512	5	4	31-331
89	Dv04G450300.1	DvGELP89	chr4V	542618708-542620363	1655	5	4	31-344
90	Dv04G450400.1	DvGELP90	chr4V	542664422-542665953	1531	5	4	33-365
91	Dv04G450500.1	DvGELP91	chr4V	542711492-542713063	1571	7	6	33-344
92	Dv04G451300.1	DvGELP92	chr4V	542936528-542945933	9405	15	14	31-334
93	Dv04G452300.1	DvGELP93	chr4V	543575310-543577887	2577	5	4	29-342
94	Dv04G489300.1	DvGELP94	chr4V	560385322-560387163	1841	5	4	124-361
95	Dv04G497000.1	DvGELP95	chr4V	563401330-563403468	2138	6	5	4-303
96	Dv04G497100.1	DvGELP96	chr4V	563459203-563461377	2174	5	4	38-367
97	Dv04G525900.1	DvGELP97	chr4V	573311565-573314982	3417	7	6	47-225
98	Dv04G526100.1	DvGELP98	chr4V	573329586-573334031	4445	9	8	39-225
99	Dv05G102500.1	DvGELP99	chr5V	78046919-78050271	3352	5	4	67-256
100	Dv05G117200.1	DvGELP100	chr5V	97506264-97509100	2836	5	4	70-278
101	Dv05G168200.1	DvGELP101	chr5V	250429284-250444954	15670	2	1	114-195
102	Dv05G192600.1	DvGELP102	chr5V	280856493-280861467	4974	2	1	32-344
103	Dv05G192800.1	DvGELP103	chr5V	281228250-281230488	2238	2	1	33-346
104	Dv05G195800.1	DvGELP104	chr5V	285389367-285390566	1199	2	1	36-350
105	Dv05G243000.1	DvGELP105	chr5V	344300193-344303242	3049	4	3	60-290
106	Dv05G243100.1	DvGELP106	chr5V	344345188-344354236	9048	6	5	28-381
107	Dv05G246100.1	DvGELP107	chr5V	345988953-345990465	1512	5	4	28-353
108	Dv05G273000.1	DvGELP108	chr5V	369621134-369622417	1283	2	1	57-368
109	Dv05G321400.1	DvGELP109	chr5V	404716789-404729990	13201	5	4	33-342
110	Dv05G435500.1	DvGELP110	chr5V	462909952-462912546	2594	7	6	82-401
111	Dv05G457700.1	DvGELP111	chr5V	474995029-474997160	2131	4	3	38-367
112	Dv05G470500.1	DvGELP112	chr5V	481105605-481119931	14326	6	5	459-686
113	Dv05G496600.1	DvGELP113	chr5V	493623803-493625700	1897	2	1	29-284
114	Dv05G497700.1	DvGELP114	chr5V	493974516-493976595	2079	2	1	30-333
115	Dv05G531700.1	DvGELP115	chr5V	509963733-509965237	1504	5	4	34-271
116	Dv05G550200.1	DvGELP116	chr5V	516495874-516497548	1674	5	4	184-310
117	Dv05G550300.1	DvGELP117	chr5V	516555907-516569365	13458	6	5	457-583
118	Dv05G558500.1	DvGELP118	chr5V	520093595-520095139	1544	4	3	170-349
119	Dv06G003200.1	DvGELP119	chr6V	3310655-3313857	3202	7	6	146-385
120	Dv06G003800.1	DvGELP120	chr6V	3425170-3426810	1640	5	4	66-364
121	Dv06G004000.1	DvGELP121	chr6V	3447299-3448903	1604	5	4	66-364
122	Dv06G004500.1	DvGELP122	chr6V	3753957-3756528	2571	2	1	181-495
123	Dv06G005200.1	DvGELP123	chr6V	3875356-3878301	2945	2	1	108-422
124	Dv06G010400.1	DvGELP124	chr6V	5353190-5354642	1452	5	4	14-308
125	Dv06G037800.1	DvGELP125	chr6V	14743782-14745971	2189	4	3	399-576
126	Dv06G068700.1	DvGELP126	chr6V	26897248-26903100	5852	4	3	79-389
127	Dv06G101900.1	DvGELP127	chr6V	38695540-38697404	1864	4	3	41-402
128	Dv06G121000.1	DvGELP128	chr6V	49015132-49016902	1770	5	4	37-354
129	Dv06G144100.1	DvGELP129	chr6V	67064599-67065874	1275	2	1	74-373
130	Dv06G159500.1	DvGELP130	chr6V	78014765-78017026	2261	5	4	8-267
131	Dv06G179700.1	DvGELP131	chr6V	95531598-95534381	2783	4	3	35-355
132	Dv06G179900.1	DvGELP132	chr6V	95572466-95573832	1366	3	2	37-358
133	Dv06G216300.1	DvGELP133	chr6V	150229545-150233754	4209	3	2	115-433
134	Dv06G216400.1	DvGELP134	chr6V	150394236-150395437	1201	2	1	53-365
135	Dv06G255200.1	DvGELP135	chr6V	294528529-294545338	16809	5	4	38-298
136	Dv06G282700.1	DvGELP136	chr6V	404941299-404943838	2539	5	4	32-339
137	Dv06G313700.1	DvGELP137	chr6V	446669731-446671255	1524	5	4	34-346
138	Dv06G313800.1	DvGELP138	chr6V	446689794-446696563	6769	6	5	34-345
139	Dv06G342300.1	DvGELP139	chr6V	482799830-482804297	4467	5	4	40-362
140	Dv06G342400.1	DvGELP140	chr6V	483033873-483035436	1563	4	3	37-293
141	Dv06G361300.1	DvGELP141	chr6V	500942872-500944480	1608	6	5	33-349
142	Dv06G375300.1	DvGELP142	chr6V	513492275-513493765	1490	3	2	43-351
143	Dv06G375400.1	DvGELP143	chr6V	513496119-513498073	1954	3	2	47-304
144	Dv06G413000.1	DvGELP144	chr6V	536371372-536372933	1561	4	3	85-279
145	Dv06G464400.1	DvGELP145	chr6V	560615899-560617238	1339	3	2	32-346
146	Dv06G480500.1	DvGELP146	chr6V	566007582-566009165	1583	4	3	85-276
147	Dv07G066000.1	DvGELP147	chr7V	32671726-32673728	2002	5	4	91-432
148	Dv07G197000.1	DvGELP148	chr7V	325516529-325518580	2051	5	4	33-336
149	Dv07G206300.1	DvGELP149	chr7V	336485840-336487400	1560	5	4	34-271
150	Dv07G212400.1	DvGELP150	chr7V	344184959-344188088	3129	5	4	34-359
151	Dv07G212700.1	DvGELP151	chr7V	344868241-344872214	3973	5	4	32-357
152	Dv07G230900.1	DvGELP152	chr7V	367512042-367527660	15618	5	4	39-348
153	Dv07G231000.1	DvGELP153	chr7V	367888228-367893661	5433	5	4	43-352
154	Dv07G231300.1	DvGELP154	chr7V	368417809-368421236	3427	5	4	33-341
155	Dv07G233800.1	DvGELP155	chr7V	370300549-370303287	2738	5	4	109-343
156	Dv07G252100.1	DvGELP156	chr7V	389936787-389939133	2346	3	2	56-403
157	Dv07G272900.1	DvGELP157	chr7V	409863418-409866599	3181	2	1	48-358
158	Dv07G274800.1	DvGELP158	chr7V	411352582-411365056	12474	8	7	86-280
159	Dv07G275100.1	DvGELP159	chr7V	411685025-411686681	1656	4	3	134-267
160	Dv07G312600.1	DvGELP160	chr7V	445620337-445621748	1411	4	3	33-337
161	Dv07G313400.1	DvGELP161	chr7V	446092074-446098458	6384	6	5	34-392
162	Dv07G348300.1	DvGELP162	chr7V	470404211-470405591	1380	4	3	34-351
163	Dv07G348400.1	DvGELP163	chr7V	470501985-470503354	1369	4	3	32-349
164	Dv07G397100.1	DvGELP164	chr7V	492759821-492761154	1333	3	2	36-360
165	Dv07G397400.1	DvGELP165	chr7V	492851765-492853358	1593	3	2	31-345
166	Dv07G397800.1	DvGELP166	chr7V	493075734-493080135	4401	3	2	37-359
167	Dv07G398100.1	DvGELP167	chr7V	493239045-493240602	1557	3	2	58-380
168	Dv07G398200.1	DvGELP168	chr7V	493309837-493311330	1493	3	2	37-360
169	Dv07G398400.1	DvGELP169	chr7V	493350827-493352342	1515	3	2	37-359
170	Dv07G398500.1	DvGELP170	chr7V	493457617-493459187	1570	3	2	37-359
171	Dv07G398600.1	DvGELP171	chr7V	493463059-493464670	1611	3	2	36-357
172	Dv07G398700.1	DvGELP172	chr7V	493500377-493501910	1533	3	2	37-308
173	Dv07G398800.1	DvGELP173	chr7V	493536091-493550647	14556	6	5	37-359
174	Dv07G398900.1	DvGELP174	chr7V	493568515-493570184	1669	3	2	36-357
175	Dv07G449500.1	DvGELP175	chr7V	513056453-513058106	1653	5	4	42-351
176	Dv07G449600.1	DvGELP176	chr7V	513140710-513157230	16520	10	9	42-351
177	Dv07G449700.1	DvGELP177	chr7V	513196830-513215469	18639	9	8	42-351
178	Dv07G449800.1	DvGELP178	chr7V	513254248-513255331	1083	3	2	62-204
179	Dv07G450500.1	DvGELP179	chr7V	513439555-513441134	1579	5	4	70-354
180	Dv07G450600.1	DvGELP180	chr7V	513481300-513482287	987	3	2	8-240
181	Dv07G450700.1	DvGELP181	chr7V	513495260-513511027	15767	10	9	434-718
182	Dv07G450800.1	DvGELP182	chr7V	513542333-513543912	1579	5	4	70-354
183	Dv07G450900.1	DvGELP183	chr7V	513598792-513599803	1011	3	2	16-183
184	Dv07G451000.1	DvGELP184	chr7V	513620167-513637429	17262	10	9	70-354
185	Dv07G451700.1	DvGELP185	chr7V	513833627-513835111	1484	5	4	39-278
186	Dv07G456400.1	DvGELP186	chr7V	516021085-516022880	1795	5	4	145-334
187	Dv07G459300.1	DvGELP187	chr7V	517000715-517003807	3092	3	2	31-336
188	Dv07G460200.1	DvGELP188	chr7V	517252992-517260849	7857	10	9	367-604
189	Dv07G460300.1	DvGELP189	chr7V	517267484-517271410	3926	5	4	180-354
190	Dv07G460400.1	DvGELP190	chr7V	517275008-517277130	2122	4	3	85-322
191	Dv07G461000.1	DvGELP191	chr7V	517444354-517448125	3771	6	5	36-260
192	DvScaf1335G000100.1	DvGELP192	Scaf1335	4347-5991	1644	5	4	39-348
193	DvScaf1334G000100.1	DvGELP193	Scaf1334	5802-7446	1644	5	4	39-348
