# Supplementary material for: Genome-Wide Identification of GDSL-Type Esterase/Lipase Gene Family in Dasypyrum villosum L. Reveals That DvGELP53 Is Related to BSMV Infection
Source: Int J Mol Sci. 2021 Nov 15;22(22):12317. doi: 10.3390/ijms222212317 (PMC8624868; doi:10.3390/ijms222212317)
Supplement: Supplementary file 1 [file ijms-22-12317-s001.zip › ijms-1457156-supplementary/Table S2.xls]

## Sheet: Sheet1
Primer name	Sequences (from 5' to 3')	Used for
DvGELP53-F	ATGGGGAAGGTGAGCATGCG	Cloned for DvGELP53
DvGELP53-R	TCATGAGGCAGTCCATAAATGT
Q-DvGELP53-F	CGTCAAGGGAATCGAGAAAC	qRT-PCR for expression of DvGELP53
Q-DvGELP53-R	ACCCAGGACAGCGTGTTAAT
Q-β-B-F	AAGAGACTGCTTCGCTTTGC	qRT-PCR for expression of β-B
Q-β-B-R	CAATCGTACCCGCAATCTTT
1305-GFP-DvGELP53-F	ATGGACGAGCTGTACAGATCTATGGGGAAGGTGAGCATGCG	Sub-cellular localization for DvGELP53
1305-GFP-DvGELP53-R	GTCGACGGTATCGATAAGCTTTCATGAGGCAGTCCATAAAT
VIGS-DvGELP53-F	CATTTTTTTTTTTTTTTAGCTAGCTGAAGACATGAAGCCATCCA	VIGS for DvGELP53
VIGS-DvGELP53-R	GATGATTCTTCTTCCGTTGCTAGCACGATGGAGTCGACGATGTGG
